# Supplementary material for: Patient Posture Monitoring System Based on Flexible Sensors
Source: Sensors (Basel). 2017 Mar 13;17(3):584. doi: 10.3390/s17030584 (PMC5375870; doi:10.3390/s17030584)
Supplement: Supplementary file 1 [file sensors-17-00584-s001.zip]

Archive with 1 entries (1 files):
- sensors-180608-supplementary.wmv
